# Supplementary material for: Genetics in parkinson’s disease: From better disease understanding to machine learning based precision medicine
Source: Front Mol Med. 2022 Oct 3;2:933383. doi: 10.3389/fmmed.2022.933383 (PMC11285583; doi:10.3389/fmmed.2022.933383)
Supplement: Supplementary file 1 [file Table2.XLSX]

## Sheet: Sheet 1
Author	Reported traits	Ancestry Distribution	Number of variants
Pihlstrøm et al 2016	Parkinson's disease, motor decline	European	19
Ibanez et al 2017	Parkinson's disease, age at onset	European	16
Paul et al 2018	Parkinson's disease, cognitive decline, motor decline	European	23
Nalls et al 2019	Parkinson's disease	Multi-ancestry	90, 1805
Bobbili et al 2020	Parkinson's disease	European	43
Liu et al 2021	Parkinson's disease dementia	Multi-ancestry	3
Sia et al 2021	Parkinson's disease	East Asian	6
Chairta et al 2021	Parkinson's disease	European	12
