# Supplementary material for: Genetics in parkinson’s disease: From better disease understanding to machine learning based precision medicine
Source: Front Mol Med. 2022 Oct 3;2:933383. doi: 10.3389/fmmed.2022.933383 (PMC11285583; doi:10.3389/fmmed.2022.933383)
Supplement: Supplementary file 2 [file Table1.XLSX]

## Sheet: Sheet 1
Author	Method	Objective	Results
Mata et al 2917	Single/Multiple-marker, linear regression/SKAT-O	Identify genetic variants leading to cognitive decline in PD patients	Eighteen common variants in thirteen genomic regions exceeded significance threshold
Simón-Sánchez et al 2009	Single-marker, Cochran-Armitage trend test	Studying variant association to PD in European patients	Four SNPs within the SNCA locus and three at the MAPT locus exceeded Bonferroni corrected GWAS significance threshold
Li et al 2021	Multivariate linear regression	Test for variant association to age at onset of PD in the Asian population	Identification of a novel intergenic locus which could delay age at onset of PD by ~2.43 years
Tan et al 2021	Single-marker, linear regression	Identify genetic variants associated with PD progression	Significant association of APOE ε4 tagging variant rs429358 to composite and cognitive progression in PD
Foo et al 2016	Multiple logistic regression	Conduct the first Han Chinese GWAS for PD	Presence of some genetic heterogeneity in PD risk between European and East Asian patients
Hernandez et al 2012	Multiple-marker, logistic Regression	Identify genetic variants associated with young onset PD in Finnish Patients	Thirteen SNPs that were previously linked to PD showed high significance in the Finnish cohort. However, the study failed to identify any single predominant monogenic causes of the disease in the group
Loesch et al 2021	Multiple-marker, logistic regression	Identify PD risk variants in a Latino cohort and describe overlap in genetic structure compared to European ancestry	Genome wide significance shown by SNCA locus demonstrating its importance in PD etiology in Latinos
Park et al 2021	Multiple-marker, logistic Regression	Identify genetic loci associated with cognitive impairment in patients with sporadic PD	RYR2 and CASC17 loci were associated with cognitive impairment based on clinical assessment scores, but none of their SNPs based significance thresholds after Bonferroni correction
Pankratz et al 2012	Multiple-marker, logistic Regression	Identification of risk variants associated with PD susceptibility	GWAS significance was reached for previously reported SNCA, MAPT and HLA regions, as well as a novel susceptibility PD locus RIT2 on chromosome 8
Hill-Burns et al 2014	Multiple-marker, logistic regression	Identification of novel PD locus via stratified GWAS study	Identification of a novel locus in chromosome 1p21 in sporadic PD.
Chang et al 2017	Multiple-marker, logistic regression	Identification of novel loci associated with PD risk	Identified 17 novel risk loci in a joint analysis of 26,035 cases and 403,190 controls
Hill-Burns et al 2016	Multiple-marker, linear regression/Cox regression	Conducting GWAS for age at onset	Two variants, mapped to LHFPL2 and TPM1, were strongly associated to earlier onset PD.
Liu et al 2011	Multivariate logistic regression	Identification of risk variants associated to PD in an Ashkenazi Jewish population	The study identified 6 gene regions as candidates for PD using an Ashkenazi Jewish case-control population as discovery set and two other large dataset for replication
Hamza et al 2010	Multiple-marker, logistic regression	Conducting a GWAS to identify risk variants in Caucasian population	The study confirmed association with SNCA and MAPT, replicated GAK association and detected novel association with HLA, which was replicatd in two other datasets
Ryu et al 2020	Multiple logistic regression/Cochran-Armitage trend test	Identify genomic variants associated with motor fluctuations and levodopa-induced dyskinesia (LID)	FAM129B SNP rs10760490 was nominally associated with motor fluctuations at 5 years after PD onset, while GALNT14 SNP rs144125291 was significantly associated to occurance of LID
Rodrigo et al 2021	Multiple-marker, logistic regresion	Reanalyzing an ExomeChip-based NeuroX dataset to identify novel, conditional and joint genetic effects associated with PD	Eleven association signals for PD were identified including five novel signals, three of which are driven by low frequencies and two by rare
Blauwendraat et al 2019	Multiple-marker, linear regression	Identification of genetic factors associated with age at onset of PD	Results found two GWAS significant signals at known PD risk loci SNCA and a protein-coding variant in TMEM175, and Bonferroni corrected signals at other known PD loci including GBA, INPP5F/BAG3, FAM47E/SCARB2, and MCCC1
Spencer et al 2011	Single/Multiple-marker, logistic regression	Performing a GWAS UK patients to identify novel risk factors associated to PD	Evidence found for PD independent association in 4q22/SNCA, weak but consistent association in previously published associated regions 4p15/BST1, 4p16/GAK and 1q32/PARK16 and no significant association for previously reported SNP association in 12q12/LRRK2
Saad et al 2011	Multiple-marker, logistic regression	Performing a three-stage GWAS to identify common PD risk variants in the European population	Significant association of SNCA to PD risk, converging evidence of association with PD on 12q24 and confirming associations on 4p15/BST1, previously reported in Japanese data
Blauwendraat et al 2020	Multiple-marker, logistic/linear regression	Understand whether genetic variants affect penetrance and age at onset of GBA-associated PD and Lewy body dementia (LBD)	Study shows PD and LBD cases with GBA variants often carry other PD associated risk variants that modify disease risk and age at onset
Spataro et al 2015	Combined multivariat and collapsing method (CMC)	Study the contribution of rare variants in the etiology of idiopathic PD	The tests showed significance of dominant genes when analyzing code-altering variants only, while they showed significance of recessive genes when analyzing code-altering, putative code-damaging and putative splice-altering variants
Li et al 2020	Weighted sum statistic (WSS)/SKAT-O	Study the association of DnaJ homolog C (DNAJCs) in a large Chinese early-onset PD cohort	Several risk variants showed significance in DNAJC26, DNAJC13, DNAJC10 and DNAJC6, as well as a novel compound heterozygous mutation in DNAJC6
Nalls et al 2019	SKAT-O	Generate summary statistics of genes passing the inclusion criteria of having at least two coding variants	Out of 113 genes, seven showed high significance including LRRK2 and GBA
Siitonen et al 2017	SKAT-O	Identify genetic variants associated to early onset PD in Finnish patients	Novel associations were found in the CEL region. However, there is a high chance the finding is a false positive as the CEL region has multiple indel mutations
Markopoulou et al 2021	SKAT	Understanding the contribution of genetic variants at PD risk genes to individual phenotypic charactertistics of PD	Notable findings show association of LRRK2 with a prior diagnosis of essential tremors, significant association of NUCKS1 to Unified PD Risk Scale UPDRS-III motor scores and UPDRS-V (H&Y stage) and association of PD risk SNP rs823118 in the same gene to higher MMSE scores
